# Supplementary material for: Broccoli, Amaranth, and Red Beet Microgreen Juices: The Influence of Cold-Pressing on the Phytochemical Composition and the Antioxidant and Sensory Properties
Source: Foods. 2024 Feb 29;13(5):757. doi: 10.3390/foods13050757 (PMC10930722; doi:10.3390/foods13050757)
Supplement: Supplementary file 1 [file foods-13-00757-s001.zip]

Archive with 1 entries (1 files):
- foods-2865187-supplementary.pdf
